# Supplementary material for: Convergent Emergence of Glucomannan β-Galactosyltransferase Activity in Asterids and Rosids
Source: Plant Cell Physiol. 2024 Oct 11;65(12):2030–9. doi: 10.1093/pcp/pcae118 (PMC11662442; doi:10.1093/pcp/pcae118)
Supplement: pcae118_Supp [file pcae118_supp.zip]

Archive with 2 entries (2 files):
- suppl_data/pcp-2024-e-00145-File006.docx
- suppl_data/pcp-2024-e-00145-File007.xlsx
